# Supplementary material for: Immune Responses Raised in an Experimental Colon Carcinoma Model Following Oral Administration of Lactobacillus casei
Source: Cancers (Basel). 2020 Feb 5;12(2):368. doi: 10.3390/cancers12020368 (PMC7072577; doi:10.3390/cancers12020368)
Supplement: Supplementary file 1 [file cancers-12-00368-s001.zip]

Archive with 4 entries (4 files):
- Supplementary Figure legend S1.docx
- __MACOSX/._Supplementary Figure legend S1.docx
- Supplementary Figure S1.tif
- __MACOSX/._Supplementary Figure S1.tif
